# Supplementary material for: From Correlation to Causation: Defining Gene and RNA Function in Poultry Muscle Biology Using In Vivo Genetic Tools
Source: Biomolecules. 2025 Nov 5;15(11):1554. doi: 10.3390/biom15111554 (PMC12650688; doi:10.3390/biom15111554)
Supplement: Supplementary file 1 [file biomolecules-15-01554-s001.zip]

Archive with 1 entries (1 files):
- biomolecules-3946548-supplementary.pdf
